# Supplementary material for: Automatic Prediction of Protein 3D Structures by Probabilistic Multi-template Homology Modeling
Source: PLoS Comput Biol. 2015 Oct 23;11(10):e1004343. doi: 10.1371/journal.pcbi.1004343 (PMC4619893; doi:10.1371/journal.pcbi.1004343)
Supplement: S1 Fasta — These correspond to the supplemental files S2_training_set, S2_test_set.fasta and S2_optimization_set.fasta, respectively. (ZIP) [file pcbi.1004343.s002.zip]

Archive with 3 entries (3 files):
- S2_test_set.fasta
- S2_training_set.fasta
- S2_optimization_set.fasta
